# Supplementary material for: Essential list of medicinal products for rare diseases: recommendations from the IRDiRC Rare Disease Treatment Access Working Group
Source: Orphanet J Rare Dis. 2021 Jul 13;16:308. doi: 10.1186/s13023-021-01923-0 (PMC8278724; doi:10.1186/s13023-021-01923-0)
Supplement: Supplementary file 1 — Additional file 1. Used to complement the information provided in Table 2. Individual diseases (and not cluster of diseases) are listed by alphabetic order for each category. Medicinal products are filtered by alphabetic order and listed for each disease category. The 6 medicinal products used to treat multiple diseases and the 79 biologics are listed. [file 13023_2021_1923_MOESM1_ESM.xlsx]

## Sheet: Diseases
	Metabolic and Inborn Errors (n=40)	Neurologic (n=20)	Hematologic (n=24)	Inflammatory (n=23)	Endocrine (n=11)	Pulmonary (n=5)	Immunology (n=2)	Miscellaneous (n=9)
	Acyl Coenzyme A dehydrogenase deficiency	5q Spinal Muscular Atrophy	Acquired thrombotic thrombocytopenic purpura	Angioedema due to C1 esterase inhibitor deficiency	Acromegaly	Cystic fibrosis	Chronic granulomatous disease	Anthracycline extravasation
	Alkaptonuria	Amyotrophic lateral sclerosis	Acute intermittent porphyria	Anti-neutrophil vasculitis	Adrenal insufficiency	Idiopathic Pulmonary Fibrosis	Severe combined immunodeficiency (ADA deficiency)	Autosomal dominant polycystic kidney disease
	Alpha mannosidosis	Biotinidase deficiency	Agammaglobulinemia	Atypical hemolytic uremic syndrome	Endogenous Cushing’s syndrome	Lymphangioleiomyomatosis		Hepatic veno-occlusive disease, Sinusoidal obstruction
	Cerebrotendinous xanthomatosis	Complex and rare disease epilepsy	Anemia of end-stage renal disease	Behcet's disease	Familial partial lipodystrophy	Primary apnea of premature newborns		Inherited retinal dystrophy
	Cholesterol and bile acid synthesis defects	Dystonia, Spasticity	Aplastic anemia	Churg-Strauss Syndrome	Growth hormone deficiency in children	Pulmonary arterial hypertension		Limbal stem cell deficiency
	Cholesteryl ester storage disease	Huntington Disease	Beta thalassemia major	Cryopyrin-associated periodic syndromes	Hypoparathyroidism			Mastocytosis
	Cobalamin defects	Infantile spasms	Conditioning for hematopoietic stem cell transplant	Dermatomyositis	Idiopathic Hypogonadotropic Hypogonadism			Patent ductus arteriosus
	Congenital or hereditary chronic cholestasis	Juvenile myoclonic epilepsy, Generalized epilepsy	Congenital and acquired methemoglobinemia	Familial Mediterranean fever, Cryopyrin fevers	Leptin deficiency in lipodystrophy patients			Short bowel syndrome
	Fabry disease (alphagalactosidase A deficiency)	Lambert-Eaton myasthenic syndrome	Erythropoietic protoporphyria	Hereditary angioedema	Non-24-hour sleep-wake disorder			Ventricular tachycardia
	Familial chylomicronemia syndrome	Lennox-Gastaut syndrome	Essential thrombocythemia	Hereditary chronic cholestasis	Paget's disease (osteitis deformans)
	Fatty acid oxidation disorders	Multiple Sclerosis	Factor X deficiency	Juvenile rheumatoid arthritis	Primary insulin-like growth factor-1 deficiency
	Gaucher disease	Myasthenia gravis	Factor XIII A-subunit deficiency	Multiple sclerosis,
	Genetic carnitine deficiency	Narcolepsy with cataplexy	Hemophilia (Factor VII deficiency)	Myasthenia gravis
	Hereditary orotic aciduria	Non-dystrophic myotonic disorders	Hemophilia A (Factor VIII deficiency)	Neuromyelitis Optica
	Homocystinuria	Parkinson Disease (Young and Early-onset)	Hemophilia B (Factor IX deficiency)	Neurotrophic keratitis
	Homozygous familial hypercholesterolemia	Severe myoclonic epilepsy in infancy (Dravet syndrome)	Immune (idiopathic) thrombocytopenic purpura	Non-infectious uveitis
	Hunter syndrome (Mucopolysaccharidosis II)	Spina bifida (prevention)	Iron overload	Paroxysmal nocturnal hemoglobinuria
	Hyperphenylalaninemia	Status epilepticus	Multicentric Castleman’s disease	Pediatric Crohn's disease
	Hyperphosphatemia in renal failure	Transthyretin amyloidosis	Paroxysmal nocturnal hemoglobinuria	Pediatric ulcerative colitis
	Hypophosphatemic rickets (x-Linked)	Tuberous Sclerosis Complex	Polycythemia vera	Primary biliary cholangitis
	Metabolic acidosis		Protein C deficiency	Still's disease, Systemic juvenile arthritis
	Mucopolysaccharidosis I (Iduronidase deficiency)		Severe congenital neutropenia	Vernal keratoconjunctivitis
	Mucopolysaccharidosis IV (Morquio A syndrome)		Sickle cell anemia	Wegener’s granulomatosis
	Mucopolysaccharidosis VI (Maroteaux-Lamy syndrome)		von Willebrand disease
	Mucopolysaccharidosis VII (Sly syndrome)
	N-acetylglutamate synthetase deficiency
	Nephropathic cystinosis
	Neuronal ceroid lipofuscinosis type 2
	Osteogenesis imperfecta
	Pediatric onset hypophosphatasia
	Phenylketonuria
	Pompe disease
	Prevention of cystine nephrolithiasis (cystinuria)
	Prevention of uric acid nephrolithiasis.
	Scurvy
	Tetrahydrobiopterin deficiency
	Tyrosinemia type 1
	Urea cycle disorders
	Wilson disease
	Wolman disease

## Sheet: Medicinal Products
	Metabolic (n=51)	Neurologic (n=34)	Hematologic (n=43)	Anti-inflammatory (n=28)	Endocrine (n=15)	Pulmonary (n=22)	Immunology (n=3)	Miscellaneous (n=9)	Drugs used to treat multiple diseases (n=6)	Biologics (n=79)
	Agalsidase alfa	Amifampridine	Afamelanotide	5-aminosalicylic acid	Calcitonin-human for injection	Ambrisentan	CD34+ cells transduced with ADA cDNA	Amiodarone	Adalimumab	Abatacept
	Agalsidase beta	Baclofen	Albutrepenonacog alfa	Abatacept	Gonadotropin-releasing hormone	Aztreonam	Interferon gamma 1-b	Autologous human corneal stem cells	Infliximab	Adalimumab
	Alendronate	Biotin	Anagrelide hydrochloride	Adalimumab	Human chorionic gonadotropin	Bosentan monohydrate	Pegademase bovine	Cromolyn sodium	Metreleptin	Agalsidase alfa
	Alglucosidase alfa	Cannabidiol	Busulfan	C1 inhibitor(human)	Hydrocortisone	Caffeine citrate		Defibrotide	Nitisinone	Agalsidase beta
	Ascorbic acid	Carbidopa/Levodopa	Caplacizumab	C1-esterase-inhibitor, human	Ketoconazole	Colistimethate sodium		Dexrazoxane	Sapropterin	Albutrepenonacog alfa
	Asfotase alfa	Clobazam	Catridecacog	Canakinumab	Lanreotide	Iloprost		Ibuprofen	Tocofersolan	Alglucosidase alfa
	Benzoate and phenylacetate	Deutetrabenazine	Damoctocog alfa pegol	Cenegermin	Mecasermin	Ivacaftor		Teduglutide		Asfotase alfa
	Betaine	Everolimus	Deferasirox	Ciclosporin	Metreleptin	Levofloxacin		Tolvaptan		Autologous human corneal stem cells
	Burosumab-twza	Fingolimod HCl	Deferiprone	Colchicine	Octreotide	Lumacaftor / ivacaftor		Voretigene neparvovec		Burosumab-twza
	Calcium acetate	Folic acid	Desmopressin acetate	Conestat alfa	Osilodrostat	Macitentan				C1 inhibitor(human)
	Carglumic acid	Gabapentin	Efmoroctocog alfa	Danazol	Parathyroid hormone	Mannitol				C1-esterase-inhibitor, human
	Cerliponase alfa	Inotersen	Eltrombopag	Dexamethasone	Pasireotide	Nintedanib				Canakinumab
	Chenodeoxycholic acid	Lamotrigine	Emicizumab	Eculizumab	Pegvisomant	Nitric oxide				Caplacizumab
	Cholic acid	Levetiracetam	Epoetin alfa	Etanercept	Somatropin for injection	Parenteral treprostinil				Catridecacog
	Cysteamine	Mexiletine hcl	Eptacog alpha (activated)	Golimumab	Tasimelteon	Pirfenidone				CD34+ cells transduced with ADA cDNA
	Cysteamine (enteric coated)	Midazolam	Factor VIII/ von Willebrand factor	Icatibant acetate		Riociguat				Cenegermin
	Cysteamine hydrochloride eyedrops	Nusinersen sodium	Hemin	IL-1 Receptor antagonist anakinra		Selexipag				Cerliponase alfa
	Eliglustat	Patisiran sodium	Human coagulation factor IX	Infliximab		Sildenafil				Conestat alfa
	Elosulfase alfa	Pitolisant	Human coagulation factor X	Lanadelumab		Sirolimus				Damoctocog alfa pegol
	Evolocumab	Pramipexole	Human protein c	Mesalamine		Tadalafil				Eculizumab
	Galsulfase	Pyridostigmine Bromide	Hydroxyurea	Methotrexate		Tezacaftor/ivacaftor				Efmoroctocog alfa
	Hydroxocobalamin	Radicava	Immunoglobulin infusion	Methylprednisolone		Tobramycin				Elosulfase alfa
	Idursulfase	Rasagiline	Lonoctocog alfa	Obeticholic acid						Emicizumab
	Imiglucerase	Riluzole	Macapegfilgrastim	Rilonacept						Epoetin alfa
	Laronidase	Rufinamide	Methylene blue injection	Rituximab						Eptacog alpha (activated)
	Levocarnitine	Selegiline	Moroctocog alpha	Tocilizumab						Etanercept
	Lomitapide	Siponimod	Nonacog alpha	Tocofersolan						Everolimus
	Migalastat	Sodium oxybate	Nonacog beta pegol	Tranexamic acid						Evolocumab
	Miglustat	Stiripentol	Nonacog gamma							Factor VIII/ von Willebrand factor
	Nitisinone	Tafamidis	Octocog alpha							Galsulfase
	Pegvaliase	Teriflunomide	Ravulizumab							Golimumab
	Penicillamine	Tetrabenazine	Recombinant Factor IX							Gonadotropin-releasing hormone
	Potassium citrate	Topiramate	Recombinant Factor VIIa							Human chorionic gonadotropin
	Riboflavin	Vigabatrin	Recombinant Factor VIII							Human coagulation factor IX
	Rosuvastatin calcium		Romiplostim							Human coagulation factor X
	Sapropterin		Ropeginterferon alfa-2b							Human protein c
	Sebelipase alfa		Rurioctocog alfa pegol							Idursulfase
	Sodium phenylbutyrate		Ruxolitinib							IL-1 Receptor antagonist anakinra
	Taliglucerase		Siltuximab							Imiglucerase
	Thiamine		Simoctocog alfa							Immunoglobulin infusion
	Tiopronin		Thiotepa							Infliximab
	Tocofersolan		Turoctocog alpha							Inotersen
	Trientine HCl		Vonicog alfa							Interferon gamma 1-b
	Triheptanoin									Lanadelumab
	Trisodium citrate									Laronidase
	Uridine triacetate									Lonoctocog alfa
	Velaglucerase alfa									Macapegfilgrastim
	Velmanase alfa									Mecasermin
	Vestronidase alfa									Metreleptin
	Volanesorsen									Moroctocog alpha
	Zinc acetate									Nonacog alpha
										Nonacog beta pegol
										Nonacog gamma
										Octocog alpha
										Parathyroid hormone
										Pegademase bovine
										Pegvisomant
										Ravulizumab
										Recombinant Factor IX
										Recombinant Factor VIIa
										Recombinant Factor VIII
										Rilonacept
										Rituximab
										Romiplostim
										Ropeginterferon alfa-2b
										Rurioctocog alfa pegol
										Sebelipase alfa
										Siltuximab
										Simoctocog alfa
										Somatropin for injection
										Taliglucerase
										Tocilizumab
										Turoctocog alpha
										Velaglucerase alfa
										Velmanase alfa
										Vestronidase alfa
										Volanesorsen
										Vonicog alfa
										Voretigene neparvovec
